# Supplementary material for: Functional Effect of the Mutations Similar to the Cleavage during Platelet Activation at Integrin β3 Cytoplasmic Tail when Expressed in Mouse Platelets
Source: PLoS One. 2016 Nov 16;11(11):e0166136. doi: 10.1371/journal.pone.0166136 (PMC5112943; doi:10.1371/journal.pone.0166136)
Supplement: S1 Table — Thirty microliter whole blood containing the anticoagulant sodium citrate was collected from transplanted mice, or β3+/+, β3+/- and β3-/- mice by cutting tail, then was tested using POCH-100 blood cell counter. (XLS) [file pone.0166136.s007.xls]

## Sheet: whole blood count
The blood counts of transplanted mice
Blood counts	β3+/+ (n=19)	β3+/- (n=19)	β3-/- (n=16)	Transgenic mice (n=19)
White blood cells (×109/L)	3.9±1.1	3.1±1.4	4.5±2.8	4.5±2.9
Hemoglobin (g/L)	102.7±25.0	97.9±15.7	69.1±20.5	77.3±8.2
Platelets (×109/L)	432.3±159.5	423.2±137	365.7±143	444.5±206.3
