# Supplementary material for: Functional Effect of the Mutations Similar to the Cleavage during Platelet Activation at Integrin β3 Cytoplasmic Tail when Expressed in Mouse Platelets
Source: PLoS One. 2016 Nov 16;11(11):e0166136. doi: 10.1371/journal.pone.0166136 (PMC5112943; doi:10.1371/journal.pone.0166136)
Supplement: S2 Table — (XLS) [file pone.0166136.s008.xls]

## Sheet: b3 expression
	b3 expression
	vector	b3	b3ΔRGT	b3ΔTNITYRGT	b3ΔNITY
	0.6	0.774	0.976	0.615	1.96
	0.598	0.829	0.844	3.24	4.99
	0.565	1.56	6.04	2.09	2.66
	0.589	2.36	1.91	3.25	1.91				vector	0.597444	0.0359344	0.0119781
	0.587	2.53	1.72	3.26	1.46				b3	2.36144	1.46416	0.488052
	0.687	3.32	0.965	1.77	2.24				b3ΔRGT	2.7025	2.07443	0.656465
	0.601	2.27	5.81	3.24	1.6				b3ΔTNITYRGT	2.495	1.03998	0.393932
	0.57	5.61	5.04		1.69				b3ΔNITY	2.27111	1.08017	0.360056
	0.58	2	1.82		1.93
			1.9
average	0.597444	2.36144	2.7025	2.495	2.27111
stdev	0.0359344	1.46416	2.07443	1.03998	1.08017
SEM	0.0119781	0.488052	0.656465	0.393932	0.360056

## Sheet: statistics
	Multiple Comparisons (LSD)
(I) group	(J) group	Mean Difference (IJ)	Std. Error	Sig.（P）
vector	b3	-1.764	0.63924	0.009
	b3 DRGT	-2.10506	0.62305	0.002
	b3 DTNITYRGT	-1.89756	0.68337	0.008
	b3 DNITY	-1.67367	0.63924	0.013
b3	vector	1.764	0.63924	0.009
	b3 DRGT	-0.34106	0.62305	0.587
	b3 DTNITYRGT	-0.13356	0.68337	0.846
	b3 DNITY	0.09033	0.63924	0.888
