# Supplementary material for: Functional Effect of the Mutations Similar to the Cleavage during Platelet Activation at Integrin β3 Cytoplasmic Tail when Expressed in Mouse Platelets
Source: PLoS One. 2016 Nov 16;11(11):e0166136. doi: 10.1371/journal.pone.0166136 (PMC5112943; doi:10.1371/journal.pone.0166136)
Supplement: S3 Table — (XLS) [file pone.0166136.s009.xls]

## Sheet: MFI
		Rest	Mn2+	Mn+RGDS	ADP+Epi	ADP+Epi+RGDS	PAR4 peptide	PAR4 peptide+RGDS
	vector	8.56	20.8	12.1	8.16	5.82	18.2	14
		7.1	7.8	7.6	4.6	4.6	11.7	6.2
		8.1	7.3	5.8	5.1	4.4	11.1	5.8
		21.5	20.9	34.4	20.7	20.6	46.6	19.7
	b3	5.2	8.39	5.74	17.3	9.89	47.8	19.2
		7.2	19.4	10	39	19.4	71	40.8
		17	37.6	14.6	123	47.5	132	75.2
		14.3	32.5	16.7	16	19.7	60.6	66.2
	average
	stdev
	b3 DRGT	23.3	34	15.3	106	51.3	102	68.3
		8.5	16.2	12	37.1	23.5	54.1	37.2
		7.4	21	13.55	41	28.4	64.1	46.1
		6.76	6.72	5.91	8.99	9.1	23.2	15.2
	average
	stdev
	b3 DTNITYRGT	28.8	103	35.9	66.3	47.1	49.1	14.8
		6.01	15.3	7.2	8.92	6.49	34.9	20.6
		7	20	8.5	12.5	9.6	28.4	16.5
		8.1	24	9.7	20.2	9.7	20	15
	average
	stdev
	b3 DNITY	20.3	38.7	22.2	57.6	30.4	47.6	32.7
		48	67.9	55.1	171	56.8	114	76.6
		44.9	57	29.6	105	65.9	71.6	44.9
		37.9	56.2	46.3	71.3	58.7	100	41.5
	average
	stdev

## Sheet: Relative to Rest
	Rest	Mn2+	Mn+RGDS	ADP+Epi	ADP+Epi+RGDS	PAR4 peptide	PAR4 peptide+RGDS					Rest	Mn2+	Mn+RGDS	ADP+Epi	ADP+Epi+RGDS	PAR4 peptide	PAR4 peptide+RGDS
vector	8.56	20.8	12.1	8.16	5.82	18.2	14				vector	1	2.42991	1.41355	0.953271	0.679907	2.12617	1.63551
	7.1	7.8	7.6	4.6	4.6	11.7	6.2					1	1.09859	1.07042	0.647887	0.647887	1.64789	0.873239
	8.1	7.3	5.8	5.1	4.4	11.1	5.8					1	0.901235	0.716049	0.62963	0.54321	1.37037	0.716049
	21.5	20.9	34.4	20.7	20.6	46.6	19.7					1	0.972093	1.6	0.962791	0.95814	2.16744	0.916279
											average	1	1.35046	1.20001	0.798395	0.707286	1.82797	1.03527
											stdev	0	0.627218	0.337862	0.159802	0.1534	0.333913	0.354474
											SEM	0	0.313609	0.168931	0.079901	0.0767	0.166956	0.177237
b3	5.2	8.39	5.74	17.3	9.89	47.8	19.2				b3	1	1.61346	1.10385	3.32692	1.90192	9.19231	3.69231
	7.2	19.4	10	39	19.4	71	40.8					1	2.69444	1.38889	5.41667	2.69444	9.86111	5.66667
	17	37.6	14.6	123	47.5	132	75.2					1	2.21176	0.858824	7.23529	2.79412	7.76471	4.42353
	14.3	32.5	16.7	16	19.7	60.6	66.2					1	2.27273	1.16783	1.11888	1.37762	4.23776	4.62937
											average	1	2.1981	1.12985	4.27444	2.19203	7.76397	4.60297
											stdev	0	0.44494	0.218079	2.64113	0.673882	2.50814	0.8152
											SEM	0	0.22247	0.109039	1.32056	0.336941	1.25407	0.4076
b3 DRGT	23.3	34	15.3	106	51.3	102	68.3				b3 DRGT	1	1.45923	0.656652	4.54936	2.20172	4.37768	2.93133
	8.5	16.2	12	37.1	23.5	54.1	37.2					1	1.90588	1.41176	4.36471	2.76471	6.36471	4.37647
	7.4	21	13.55	41	28.4	64.1	46.1					1	2.83784	1.83108	5.54054	3.83784	8.66216	6.22973
	6.76	6.72	5.91	8.99	9.1	23.2	15.2					1	0.994083	0.87426	1.32988	1.34615	3.43195	2.24852
											average	1	1.79926	1.19344	3.94612	2.5376	5.70913	3.94651
											stdev	0	0.786118	0.530493	1.81897	1.04476	2.31722	1.76179
											SEM	0	0.393059	0.265246	0.909486	0.522379	1.15861	0.880895
b3 DTNITYRGT	28.8	103	35.9	66.3	47.1	49.1	14.8				b3 DTNITYRGT	1	3.57639	1.24653	2.30208	1.63542	1.70486	0.513889
	6.01	15.3	7.2	8.92	6.49	34.9	20.6					1	2.54576	1.198	1.48419	1.07987	5.80699	3.42762
	7	20	8.5	12.5	9.6	28.4	16.5					1	2.85714	1.21429	1.78571	1.37143	4.05714	2.35714
	8.1	24	9.7	20.2	9.7	20	15					1	2.96296	1.19753	2.49383	1.19753	2.46914	1.85185
											average	1	2.98556	1.21409	2.01645	1.32106	3.50953	2.03763
											stdev	0	0.431859	0.0229872	0.464044	0.241378	1.81819	1.20975
											SEM	0	0.21593	0.0114936	0.232022	0.120689	0.909095	0.604873
b3 DNITY	20.3	38.7	22.2	57.6	30.4	47.6	32.7				b3 DNITY	1	1.9064	1.0936	2.83744	1.49754	2.34483	1.61084
	48	67.9	55.1	171	56.8	114	76.6					1	1.41458	1.14792	3.5625	1.18333	2.375	1.59583
	44.9	57	29.6	105	65.9	71.6	44.9					1	1.26949	0.659243	2.33853	1.46771	1.59465	1
	37.9	56.2	46.3	71.3	58.7	100	41.5					1	1.48285	1.22164	1.88127	1.54881	2.63852	1.09499
											average	1	1.51833	1.0306	2.65493	1.42435	2.23825	1.32541
											stdev	0	0.273585	0.25307	0.720106	0.16413	0.448885	0.323308
											SEM	0	0.136792	0.126535	0.360053	0.082065	0.224442	0.161654

## Sheet: Relative to Mn2+
	Mn2+	Mn+RGDS	ADP+Epi	ADP+Epi+RGDS	PAR4 peptide	PAR4 peptide+RGDS
vector	1	0.581731	0.392308	0.279808	0.875	0.673077
	1	0.974359	0.589744	0.589744	1.5	0.794872
	1	0.794521	0.69863	0.60274	1.52055	0.794521
	1	1.64593	0.990431	0.985646	2.22967	0.942584
average	1	0.999136	0.667778	0.614484	1.5313	0.801263
stdev	0	0.460092	0.249686	0.288975	0.553636	0.110287
SEM	0	0.230046	0.124843	0.144487	0.276818	0.0551434
b3	1	0.684148	2.06198	1.17878	5.69726	2.28844
	1	0.388298	3.27128	1.2633	3.51064	2
	1	0.515464	2.01031	1	3.65979	2.10309
	1	0.513846	0.492308	0.606154	1.86462	2.03692
average	1	0.525439	1.95897	1.01206	3.68308	2.10711
stdev	0	0.121422	1.1382	0.292018	1.56993	0.128186
SEM	0	0.0607111	0.5691	0.146009	0.784963	0.064093
b3 DRGT	1	0.45	3.11765	1.50882	3	2.00882
	1	0.645238	1.95238	1.35238	3.05238	2.19524
	1	0.740741	2.29012	1.45062	3.33951	2.2963
	1	0.879464	1.3378	1.35417	3.45238	2.2619
average	1	0.678861	2.17449	1.4165	3.21107	2.19057
stdev	0	0.18035	0.742137	0.0767774	0.219438	0.128219
SEM	0	0.0901751	0.371069	0.0383887	0.109719	0.0641095
b3 DTNITYRGT	1	0.348544	0.643689	0.457282	0.476699	0.143689
	1	0.470588	0.583007	0.424183	2.28105	1.34641
	1	0.404167	0.841667	0.404167	0.833333	0.625
	1	0.425	0.625	0.48	1.42	0.825
average	1	0.412075	0.673341	0.441408	1.25277	0.735024
stdev	0	0.0506281	0.115051	0.0337882	0.788148	0.497884
SEM	0	0.0253141	0.0575253	0.0168941	0.394074	0.248942
b3 DNITY	1	0.573643	1.48837	0.78553	1.22997	0.844961
	1	0.811487	2.51841	0.836524	1.67894	1.12813
	1	0.519298	1.84211	1.15614	1.25614	0.787719
	1	0.823843	1.26868	1.04448	1.77936	0.738434
average	1	0.682068	1.77939	0.95567	1.4861	0.874811
stdev	0	0.158219	0.546381	0.174375	0.283825	0.174399
SEM	0	0.0791094	0.27319	0.0871874	0.141913	0.0871994

## Sheet: Statistics
		Multiple Comparisons (LSD)
	(I) group	(J) group	Mean Difference (IJ)	Std. Error	Sig.（P）		(I) group	(J) group	Mean Difference (IJ)	Std. Error	Sig.（P）
ADP+Epi	b3	vector	1.30147	0.5535	0.015		vector	b3	-1.30147	0.5535	0.015
		b3 DRGT	-0.17697	0.5535	0.654			b3 DRGT	-1.47845	0.59172	0.006
		b3 DTNITYRGT	1.34174	0.5535	0.016			b3 DTNITYRGT	0.04026	0.59172	0.991
		b3 DNITY	0.28525	0.48615	0.708			b3 DNITY	-1.01622	0.52925	0.032
PAR4 peptide	b3	vector	2.14819	0.85843	0.002		vector	b3	-2.14819	0.85843	0.002
		b3 DRGT	0.51482	0.85843	0.439			b3 DRGT	-1.63337	0.9177	0.013
		b3 DTNITYRGT	2.29049	0.85843	0.001			b3 DTNITYRGT	0.14231	0.9177	0.646
		b3 DNITY	1.64399	0.75396	0.002			b3 DNITY	-0.5042	0.82081	0.94
