# Supplementary material for: Functional Effect of the Mutations Similar to the Cleavage during Platelet Activation at Integrin β3 Cytoplasmic Tail when Expressed in Mouse Platelets
Source: PLoS One. 2016 Nov 16;11(11):e0166136. doi: 10.1371/journal.pone.0166136 (PMC5112943; doi:10.1371/journal.pone.0166136)
Supplement: S4 Table — (XLS) [file pone.0166136.s010.xls]

## Sheet: area coverage
	Platelet spreading of transgenic mice on immobilized fibrinogen only (Fg), immobilized fibrinogen accompanied with ADP (Fg+ADP), or PAR4 peptide (Fg+PAR4 peptide)
		Vector			b3			b3DRGT			b3DTNITYRGT			b3DNITY
	Fg	Fg+ADP	Fg+PAR4 peptide	Fg	Fg+ADP	Fg+PAR4 peptide	Fg	Fg+ADP	Fg+PAR4 peptide	Fg	Fg+ADP	Fg+PAR4 peptide	Fg	Fg+ADP	Fg+PAR4 peptide
	433	268	285	313	532	621	318	421	495	200	354	268	450	453	783
	425	201	426	381	447	1021	311	305	429	374	283	395	470	394	863
	302	234	236	252	296	686	273	421	276	246	278	202	463	394	768
	279	280	238	398	335	1829	280	268	663	215	236	243	389	601	809
	447	395	199	554	397	1544	313	317	376	210	305	298	378	674	651
	267	293	224	378	479	1077	333	255	499	202	228	210	448	450	780
	325	437	293	333	496	929	272	292	338	270	232	298	472	401	860
	322	444	180	368	345	825	284	371	276	240	235	290	460	390	781
	309	317	205	529	507	982	280	377	320	378	310	393	390	600	812
	283	287	225	434	541	969	242	291	307	389	287	310	378	676	761
	365	214	238	451	550	848	242	342	597	278	380	342	500	520	1140
	340	504	166	360	664	983	331	420	261	396	328	372	470	650	980
	187	336	305	476	397	519	435	254	282	259	271	213	463	370	901
	345	552	233	388	1432	1224	329	330	675	377	230	335	454	460	745
	207	394	248	461	438	1519	137	298	408	282	217	266	387	480	950
	332	389	311	325	290	1080	282	388	469	242	276	238	502	525	890
	312	427	284	340	315	912	306	266	267	267	295	380	469	653	950
	224	274	219	385	270	1118	404	413	191	388	382	359	460	367	960
	240	576	201	406	740	1060	413	333	315	249	247	384	456	463	946
	328	564	314	367	376	1048	422	355	474	246	267	302	385	477	836
	261	554	243	227	549	763	260	384	399	335	261	243	442.2	499.9	860
	281	214	282	466	373	1438	267	337	382	368	283	234	41.1091	106.612	1137
	481	258	251	594	563	786	283	365	321	369	333	267	20	20	983
	321	372	337	443	1233	1077	362	339	361	383	361	270	9.19667	23.8505	897
	274	309	245	360	439	583	443	299	313	220	398	278			747
	297	217	471	352	592	1694	343	315	181	250	204	274			944
	391	225	469	533	931	898	226	248	296	275	261	220			874.385
	190	150	356	377	1205	791	232	342	376.704	253	275	241			115.91
	277	214	328	521	1229	817	330	360	127.914	282	254	264			26
	352	205	263	322	908	534	419	324	27	314	374	201			22.7275
	201	195	322	418	940	893	310	278	24.5988	203	352	433
	256	128	431	351	1020	1391	280	321		292	394	225
	348	141	394	388	1142	718	289	248		324	237	218
	289	210	388	332	856	1085	268	401		275	228	373
	408	182	207	239	889	1158	286	257		269	280	289
	318	218	362	595	1181	575	411	352		284	280	311
	228	219	284	539	787	534	210	283		394	232	247
average	309.324	331	260	309	894	1598	262	361		370	293	211
stdev	71.8857	227	244	317	1050	1197	237	369		254	200	284
number	37	378	293	371	1002	914	347	297		214	240	205
SEM	11.981	308.325	145	518	1223	1326	235	254		205	278	387
		123.936	291	444	1118	899	376	348		224	233	326
		40	191	654	1125	1268	306.738	379		280	271	352
		19.6101	260	489	1050	932	67.8384	286		253	252	411
			346	362	707	784	42	388		319	391	363
			219	412	691	863	10.4689	410		213	433	212
			207	463	864	1285		460		212	230	239
			159	447	972	633		408		283.872	221	284
			174	334	779	1326		320		63.0606	301	284
			320	364	969	1301		248		47	298	270
			351	330	776	920		346		9.27361	261	352
			242	575	762	1514		263			220	291.49
			295	602	915	1265		299			232	63.8781
			347	637	665	1161		283			375	51
			277.907	348	870	1186		330			242	8.94652
			76.8729	334	1378	831		440			210
			56	888	778	939		281			217
			10.2497	436	727	1104		348			308
				398	579	628		323			217
				715	1344	885		388			376
				507	1349	856		333.317			234
				699	1019	1054		55.0213			228
				236	640	934		60			262
				370	1044	1146		22.4577			234
				436	893	1083					259
				584	1133	1620					271
				477	868						213
				577	1131	1030.02					220
				348	856	300.332					397
				407	603	66					279.203
				356	1104	36.9867					58.6584
				431	1265						69
				553							7.06728
				392	803.153
				283	311.368
				520	72
				481	36.6315
				391
				453
				416
				434
				386
				372
				591
				432
				591
				423
				381
				479
				435
				380
				434.33
				113.073
				91
				11.8526

## Sheet: graph
Platelet spreading of transgenic mice on immobilized fibrinogen only (Fg), immobilized fibrinogen accompanied with ADP (Fg+ADP), or PAR4 peptide (Fg+PAR4 peptide)
			Fg	Fg+ADP	Fg+PAR4 peptide
	Average	Vector	309.324	308.325	277.907
		b3	434.33	803.153	1030.02
		b3ΔRGT	306.738	333.317	376.704
		b3ΔTNITYRGT	283.872	279.203	291.49
		b3ΔNITY	442.2	499.9	874.385
	stdev		71.8857	123.936	76.8729
			113.073	311.368	300.332
			67.8384	55.0213	127.914
			63.0606	58.6584	63.8781
			41.1091	106.612	115.91
	SEM		11.981	19.6101	10.2497
			11.8526	36.6315	36.9867
			10.4689	22.4577	24.5988
			9.27361	7.06728	8.94652
			9.19667	23.8505	22.7275

## Sheet: statistics
Platelet spreading of transgenic mice on immobilized fibrinogen only (Fg), immobilized fibrinogen accompanied with ADP (Fg+ADP), or PAR4 peptide (Fg+PAR4 peptide)
		Multiple Comparisons (LSD)
	(I) group	(J) group	Mean Difference (IJ)	Std. Error	Sig.（P）		(I) group	(J) group	Mean Difference (IJ)	Std. Error	Sig.（P）
Fg	b3	vector	125.005	16.8877	0		vector	b3	-125.005	16.8877	0
		b3DRGT	127.592	16.1573	0			b3 DRGT	2.58623	19.5288	0.895
		b3DTNITYRGT	150.457	15.5581	0			b3 DTNITYRGT	25.452	19.0361	0.183
		b3DNITY	-7.87033	21.3901	0.713			b3 DNITY	-132.876	24.0386	0
Fg+ADP	b3	vector	494.828	35.1019	0		vector	b3	-494.828	35.1019	0
		b3DRGT	469.836	31.1145	0			b3 DRGT	-24.9917	36.3339	0.492
		b3DTNITYRGT	523.95	29.9873	0			b3 DTNITYRGT	29.1221	35.3734	0.411
		b3DNITY	303.253	44.9915	0			b3 DNITY	-191.575	48.7471	0
Fg+PAR4 peptide	b3	vector	752.108	33.1355	0		vector	b3	-752.108	33.1355	0
		b3DRGT	653.311	41.2534	0			b3 DRGT	-98.7963	42.5633	0.021
		b3DTNITYRGT	738.525	33.6673	0			b3 DTNITYRGT	-13.5828	35.2602	0.7
		b3DNITY	155.631	41.8126	0			b3 DNITY	-596.477	43.1056	0
