# Supplementary material for: Functional Effect of the Mutations Similar to the Cleavage during Platelet Activation at Integrin β3 Cytoplasmic Tail when Expressed in Mouse Platelets
Source: PLoS One. 2016 Nov 16;11(11):e0166136. doi: 10.1371/journal.pone.0166136 (PMC5112943; doi:10.1371/journal.pone.0166136)
Supplement: S5 Table — (XLS) [file pone.0166136.s011.xls]

## Sheet: GFP+Plt
	vector	b3	b3ΔRGT	b3ΔTNITYRGT	b3ΔNITY
WBC (×109/L)	9.6	5.36	3.2	3.4	8.2
Hb (g/L)	91	87.4	70	81	66
Plt (×109/L)	922	424	279	381	326
ratio	0.1	0.215	0.3	0.42	0.21
GFP+Plt (×109/L)	92.2	91.12	83.7	160.02	68.46

## Sheet: adhesion on fib-coated surface
Count of GPF+ platelets adhered on fibrinogen								Calibrated platelet count on fibrinogen
							GFP+Plt (×109/L)	92.2	91.12	83.7	160.02	68.46
	vector	b3	b3ΔRGT	b3ΔTNITYRGT	b3ΔNITY			vector	b3	b3ΔRGT	b3ΔTNITYRGT	b3ΔNITY
	3	137	27	4	29			0.032538	1.50351	0.322581	0.0249969	0.423605
	3	76	20	3	23			0.032538	0.834065	0.238949	0.0187477	0.335963
	5	74	6	2	38			0.0542299	0.812116	0.0716846	0.0124984	0.555069
	4	59	18	1	27			0.0433839	0.647498	0.215054	0.00624922	0.394391
	3	50	23	2	29			0.032538	0.548727	0.274791	0.0124984	0.423605
	4	51	13	1	25			0.0433839	0.559701	0.155317	0.00624922	0.365177
	2	50	10	5	18			0.021692	0.548727	0.119474	0.0312461	0.262927
	2	44	14	2	25			0.021692	0.48288	0.167264	0.0124984	0.365177
	1	40	16	1	38			0.010846	0.438982	0.191159	0.00624922	0.555069
	2	53			57			0.021692	0.581651			0.832603
		32			46				0.351185			0.671925
		65			40				0.713345			0.584283
		47							0.515803
		29							0.318262
average	2.9	57.6429	16.3333	2.33333	32.9167		average	0.0314534	0.632604	0.195141	0.0145815	0.480816
stdev	1.19722	26.6447	6.5	1.41421	11.1393		stdev	0.012985	0.292413	0.0776583	0.00883773	0.162712
number	10	14	9	9	12		number	10	14	9	9	12
SEM	0.378867	7.12425	2.16667	0.471405	3.21944		SEM	0.00410918	0.0781853	0.0258861	0.00294591	0.0470266
	vector	b3	b3ΔRGT	b3ΔTNITYRGT	b3ΔNITY			vector	b3	b3ΔRGT	b3ΔTNITYRGT	b3ΔNITY
average	2.9	57.6429	16.3333	2.33333	32.9167		average	0.0314534	0.632604	0.195141	0.0145815	0.480816
stdev	1.19722	26.6447	6.5	1.41421	11.1393		stdev	0.012985	0.292413	0.0776583	0.00883773	0.162712
SEM	0.378867	7.12425	2.16667	0.471405	3.21944		SEM	0.00410918	0.0781853	0.0258861	0.00294591	0.0470266

## Sheet: statistics of adhesion on fib
		Multiple Comparisons (LSD)
	(I) group	(J) group	Mean Difference (IJ)	Std. Error	Sig.（P）		(I) group	(J) group	Mean Difference (IJ)	Std. Error	Sig.（P）
Fg	b3	vector	54.7429	6.19255	0		vector	b3	-54.7429	6.19255	0
		b3 DRGT	41.3095	6.39008	0			b3 DRGT	-13.4333	6.872	0.056
		b3 DTNITYRGT	55.3095	6.39008	0			b3 DTNITYRGT	0.56667	6.872	0.935
		b3 DNITY	24.7262	5.88382	0			b3 DNITY	-30.0167	6.40396	0
calibrated	b3	vector	0.60115	0.0713024	0		vector	b3	-0.60115	0.0713024	0
		b3 DRGT	0.437462	0.0735769	0			b3 DRGT	-0.163688	0.0791258	0.044
		b3 DTNITYRGT	0.618022	0.0735769	0			b3 DTNITYRGT	0.0168719	0.0791258	0.832
		b3 DNITY	0.151788	0.0677477	0.03			b3 DNITY	-0.449363	0.0737367	0

## Sheet: adhesion on col-coated surface
Area coverage of GPF+ platelets adhered on collagen								Calibrated area coverage of platelet count on collagen
							GFP+Plt (×109/L)	92.2	91.12	83.7	160.02	68.46
	vector	b3	b3ΔRGT	b3ΔTNITYRGT	b3ΔNITY			vector	b3	b3ΔRGT	b3ΔTNITYRGT	b3ΔNITY
	0.7	15.53	10.54	1.56	0.56			0.00759219	0.170435	0.125926	0.00974878	0.00817996
	0.71	12.72	5.83	1.65	1.36			0.00770065	0.139596	0.0696535	0.0103112	0.0198656
	1.72	11.26	9.43	3.33	2.89			0.0186551	0.123573	0.112664	0.0208099	0.0422144
	1.04	20.23	5.95	1.34	0.11			0.0112798	0.222015	0.0710872	0.00837395	0.00160678
	0.94	32.15	9.95	0.98	0.02			0.0101952	0.352831	0.118877	0.00612423	0.000292141
	1.24	45.22	7.41	2.7	0.09			0.013449	0.496269	0.0885305	0.0168729	0.00131464
	1.06	42.36	3.31	2.55	1.51			0.0114967	0.464881	0.039546	0.0159355	0.0220567
		27.38		1.48					0.300483		0.00924884
		14.58		1.95					0.160009		0.012186
		18.93							0.207748
		22.48							0.246708
average	1.05857	23.8945	7.48857	1.94889	0.934286		average	0.0114813	0.262232	0.0894692	0.012179	0.0136472
stav	0.349973	11.6506	2.63703	0.758526	1.05718		stav	0.0037958	0.127859	0.0315058	0.00474019	0.0154423
number	7	11	7	9	7		number	7	11	7	9	7
SEM	0.132565	3.5092	0.998876	0.252842	0.400447		SEM	0.0014378	0.0385119	0.011934	0.00158006	0.00584935
	vector	b3	b3ΔRGT	b3ΔTNITYRGT	b3ΔNITY			vector	b3	b3ΔRGT	b3ΔTNITYRGT	b3ΔNITY
average	1.05857	23.8945	7.48857	1.94889	0.934286		average	0.0114813	0.262232	0.0894692	0.012179	0.0136472
stav	0.349973	11.6506	2.63703	0.758526	1.05718		stav	0.0037958	0.127859	0.0315058	0.00474019	0.0154423
SEM	0.132565	3.5092	0.998876	0.252842	0.400447		SEM	0.0014378	0.0385119	0.011934	0.00158006	0.00584935

## Sheet: statistics of adhesion on co
		Multiple Comparisons (LSD)
	(I) group	(J) group	Mean Difference (IJ)	Std. Error	Sig.（P）		(I) group	(J) group	Mean Difference (IJ)	Std. Error	Sig.（P）
col	b3	vector	22.836	3.02707	0		vector	b3	-22.836	3.02707	0
		b3 DRGT	16.406	3.02707	0			b3 DRGT	-6.43	3.34655	0.063
		b3 DTNITYRGT	21.9457	2.81403	0			b3 DTNITYRGT	-0.890317	3.15515	0.779
		b3 DNITY	22.9603	3.02707	0			b3 DNITY	0.124286	3.34655	0.971
calibrated	b3	vector	0.25075	0.0333355	0		vector	b3	-0.25075	0.0333355	0
		b3 DRGT	0.172762	0.0333355	0			b3 DRGT	-0.0779879	0.0368538	0.041
		b3 DTNITYRGT	0.250053	0.0309894	0			b3 DTNITYRGT	-0.000697781	0.0347461	0.984
		b3 DNITY	0.248584	0.0333355	0			b3 DNITY	-0.00216592	0.0368538	0.913
